# Supplementary material for: Real-World Safety Data of the Orphan Drug Onasemnogene Abeparvovec (Zolgensma®) for the SMA Rare Disease: A Pharmacovigilance Study Based on the EMA Adverse Event Reporting System
Source: Pharmaceuticals (Basel). 2024 Mar 19;17(3):394. doi: 10.3390/ph17030394 (PMC10974574; doi:10.3390/ph17030394)
Supplement: Supplementary file 1 [file pharmaceuticals-17-00394-s001.zip]

Archive with 1 entries (1 files):
- pharmaceuticals-2912042-supplementary.pdf
